# Supplementary material for: Insight into the Molecular Weight of Hydrophobic Starch Laurate-Based Adhesives for Paper
Source: Polymers (Basel). 2023 Mar 31;15(7):1754. doi: 10.3390/polym15071754 (PMC10097198; doi:10.3390/polym15071754)
Supplement: Supplementary file 1 [file polymers-15-01754-s001.zip]

Archive with 1 entries (1 files):
- polymers-2275048-supplementary.pdf
